# Supplementary material for: Psychological Determinants of Conflict with the Law and Susceptibility to Rehabilitation in Relation to the Presence of Symptoms of Attention Deficit Hyperactivity Disorder
Source: Brain Sci. 2025 Jan 31;15(2):141. doi: 10.3390/brainsci15020141 (PMC11853508; doi:10.3390/brainsci15020141)
Supplement: Supplementary file 1 [file brainsci-15-00141-s001.zip]

Archive with 1 entries (1 files):
- brainsci-3430544-supplementary.xlsx
