# Supplementary material for: Psychological Determinants of Conflict with the Law and Susceptibility to Rehabilitation in Relation to the Presence of Symptoms of Attention Deficit Hyperactivity Disorder
Source: Brain Sci. 2025 Jan 31;15(2):141. doi: 10.3390/brainsci15020141 (PMC11853508; doi:10.3390/brainsci15020141)
Supplement: Supplementary file 1 [file brainsci-15-00141-s001.zip › brainsci-3430544-supplementary.xlsx]

## Sheet: Table S1, ADHD eigenvectors
Table S1. ADHD eigenvectors
Severity of ADHD: ADHD negative, Pattern matrix for the principal components analysis. Factor coordinates of variables, based on correlations
Factor	1	2	3	4	5	6	7	8	9	10	11	12	13
Sustainable coherence	0.78457	-0.325092	0.242307	0.0266005	0.067189	-0.132594	-0.00232397	0.117102	-0.0192706	-0.0989644	-0.145584	0.327131	-0.212499
Sustainable flexibility	0.660271	-0.523407	0.207553	-0.0241439	-0.0244905	-0.148484	-0.14954	0.107383	-0.106682	0.252043	-0.194493	-0.276302	-0.0284366
Unbound	-0.727332	-0.232647	-0.324856	0.0493274	0.0694131	-0.193716	0.0119212	-0.0484781	-0.478773	0.114513	0.101406	0.104714	-0.0218634
Tangled	-0.320527	-0.610317	-0.430663	-0.0219745	-0.0578176	0.350878	0.389807	0.164167	0.0450561	0.0337746	-0.169836	0.0235688	0.0298874
Stiffness	-0.0202791	-0.79916	-0.176667	0.0459176	-0.346969	-0.290622	-0.0160922	-0.172562	0.197444	-0.10927	0.203436	-0.0203725	0.00147265
Chaotic	-0.478417	-0.38142	-0.279329	0.244337	0.563601	0.0825451	-0.36991	0.0172645	0.135915	-0.0812315	-0.0209957	-0.0237149	-0.015647
Family communication	0.80585	-0.301058	0.236622	0.03317	0.119244	0.0645596	-0.0332814	0.141633	-0.0983629	-0.037477	0.124467	0.115369	0.351346
Satisfaction with family life	0.7983	-0.170799	0.095938	0.0196743	0.163	0.320447	0.135126	-0.0788028	-0.154081	-0.118005	0.273033	-0.158306	-0.181533
Physical neglect	-0.438366	-0.15612	0.589219	0.35043	0.266712	-0.107987	0.345345	-0.316356	0.042245	0.0543875	-0.0697007	-0.0127253	0.0397374
Emotional neglect	-0.684952	0.0362623	0.315952	0.280184	-0.0280447	-0.133698	0.106242	0.531552	0.0498942	-0.0154858	0.168001	-0.0649971	-0.0593484
Sexual abuse	-0.402571	-0.182565	0.191467	-0.783745	0.323963	-0.126506	0.104683	0.0450218	0.0931039	0.0513269	0.0909583	0.00509912	-0.0121175
Physical abuse	-0.603994	-0.252895	0.457665	-0.019994	-0.231776	0.377801	-0.256333	-0.0726165	0.0388798	0.247232	0.0988507	0.138861	-0.0474841
Emotional abuse	-0.713053	-0.205095	0.389509	-0.164412	-0.168192	0.0873077	-0.122434	-0.0109244	-0.191751	-0.381308	-0.166348	-0.0939146	0.0326554
Severity of ADHD: moderate, Pattern matrix for the principal components analysis. Factor coordinates of variables, based on correlations
Factor	1	2	3	4	5	6	7	8	9	10	11	12	13
Sustainable coherence	0.79065	0.323918	-0.229751	0.0607742	-0.0248074	0.0093594	0.171587	-0.0183107	-0.0294429	0.0228924	0.119202	0.36478	-0.185271
Sustainable flexibility	0.663175	0.516643	-0.221691	0.00203673	0.103507	-0.0184246	0.186727	0.0621615	-0.133455	0.337189	0.00794398	-0.249151	-0.0264353
Unbound	-0.724284	0.257296	0.347728	0.113995	-0.00468602	0.0180353	0.0682153	0.120585	-0.44308	-0.0134212	-0.220963	0.100241	-0.019702
Tangled	-0.357994	0.632649	0.363906	-0.184641	-0.0473773	0.106855	-0.249618	-0.450113	-1.12968e-05	0.119685	0.0989391	0.0418738	0.0252014
Stiffness	-0.0709276	0.810634	0.13272	-0.009512	0.36311	0.210786	0.0427095	0.206704	0.210114	-0.222817	-0.0574551	-0.0434353	-0.0179938
Chaotic	-0.495432	0.437493	0.292056	0.084379	-0.49701	-0.349486	0.2203	0.133351	0.154737	-0.021163	0.0962041	-0.0401288	-0.000110209
Family communication	0.803126	0.306784	-0.259016	0.00282095	-0.115949	-0.0724653	0.0803368	-0.10462	-0.057018	-0.115452	-0.117968	0.0813542	0.347223
Satisfaction with family life	0.806985	0.178284	-0.117839	0.0411722	-0.204565	-0.143464	-0.221923	-0.147322	-0.132061	-0.268959	-0.0916507	-0.180183	-0.193343
Physical neglect	-0.461926	0.210385	-0.507629	0.326554	-0.366165	0.402	-0.229001	0.155119	-0.0141036	0.0351756	0.0611484	-0.0100778	0.0240135
Emotional neglect	-0.684944	-0.0684192	-0.293804	0.253463	0.0148023	0.131012	0.415491	-0.393636	0.0684488	-0.0689968	-0.115116	-0.0669075	-0.0588811
Sexual abuse	-0.396977	0.0377432	-0.352368	-0.796895	-0.200163	0.120935	0.118794	0.0624655	-0.0334032	-0.0403839	-0.0670393	-0.00118564	-0.0428122
Physical abuse	-0.617446	0.226253	-0.487104	0.0404314	0.139009	-0.37611	-0.243472	-0.000230848	0.148591	0.129091	-0.243977	0.093692	-0.0394609
Emotional abuse	-0.714106	0.135701	-0.408424	-0.00807749	0.258076	-0.228428	-0.00409375	-0.0136948	-0.21516	-0.150615	0.335666	-0.0397872	0.0504132
Severity of ADHD: severe, Pattern matrix for the principal components analysis. Factor coordinates of variables, based on correlations
Factor	1	2	3	4	5	6	7	8	9	10	11	12	13
Sustainable coherence	0.884546	-0.198091	-0.12686	0.169769	0.0319876	0.129789	0.138944	0.220427	0.18556	-0.0971257	-0.0291831	0.0226787	-0.0492958
Sustainable flexibility	0.905197	-0.0530019	-0.166035	-0.0949097	-0.186161	0.0468224	-0.213495	-0.092033	-0.118087	-0.124293	0.0487396	0.1362	0.00392659
Unbound	-0.0877337	0.784624	0.305552	0.253176	-0.224385	-0.216331	-0.214294	0.229579	0.0145416	-0.128474	-0.0785984	-0.0180731	0.0145111
Tangled	0.314017	0.576321	0.314901	-0.497817	-0.242635	0.290732	0.192187	-0.137079	0.114655	0.0154708	-0.09572	0.0201787	0.0136009
Stiffness	0.739746	0.565309	-0.0471826	-0.119145	-0.0315463	-0.208177	-0.146578	-0.123099	-0.0699001	0.16133	-0.00249421	-0.0446555	-0.0538032
Chaotic	0.296758	0.746786	0.123984	0.278846	0.276313	0.305793	0.219591	0.0565966	-0.16257	-0.0350469	0.110136	-0.00650167	0.00270917
Family communication	0.762472	0.0157508	-0.473496	0.0393211	-0.3136	0.114292	-0.0489401	0.179891	0.0683768	0.174112	0.0933061	-0.0381498	0.0364451
Satisfaction with family life	0.794554	-0.221205	-0.45581	0.143052	-0.0593559	0.0139882	0.0924619	-0.141434	-0.118147	-0.140357	-0.122369	-0.101986	0.0148466
Physical neglect	-0.199979	0.330369	-0.566788	-0.536964	0.0548571	-0.406149	0.220379	0.100141	-0.00172742	-0.103264	0.0633685	0.00613027	0.00220097
Emotional neglect	-0.744115	-0.16935	-0.0608289	0.0710621	-0.560161	0.0818065	0.196419	0.112307	-0.184266	0.038639	-0.0252868	0.0176648	-0.0282724
Sexual abuse	-0.602113	0.0706483	-0.36083	-0.433767	0.10448	0.441665	-0.29232	0.115686	-0.0347669	-0.0724057	-0.00647921	-0.0503182	-0.0165296
Physical abuse	-0.400707	0.390477	-0.724517	0.269691	0.211807	0.0440099	0.00770512	0.00130565	0.00780711	0.120983	-0.143073	0.0850845	0.00602349
Emotional abuse	-0.655535	0.344653	-0.374571	0.353286	-0.253628	0.0598756	-0.0238362	-0.266612	0.161009	-0.0993062	0.102622	-0.0182772	-0.0127031

## Sheet: Table S2, CRIME eigenvectors
Table S2. CRIME eigenvectors
Increase in crime: no criminal records, Pattern matrix for the principal components analysis. Factor coordinates of variables, based on correlations
Factor	1	2	3	4	5	6	7	8	9	10	11	12	13
Sustainable coherence	0.744577	0.268337	0.28083	0.12049	0.017345	0.134819	-0.133245	0.291153	-0.027123	-0.311854	-0.205165	0.127419	0.05383
Sustainable flexibility	0.693508	0.46138	0.12902	-0.153313	-0.167181	-0.070092	-0.178226	-0.036196	0.036994	0.388851	-0.194652	0.087039	-0.04525
Unbound	-0.784884	0.171239	-0.337194	0.107702	-0.057855	0.098961	0.133457	0.073577	0.219586	-0.023156	-0.317659	-0.199047	-0.060738
Tangled	-0.464742	0.543056	-0.424554	0.100619	-0.038849	-0.018395	-0.118365	-0.325156	-0.392569	-0.102603	-0.074138	0.080628	0.022692
Stiffness	-0.072735	0.80286	-0.150308	0.122971	-0.303479	-0.288503	-0.064921	0.226097	0.147717	-0.076828	0.219379	-0.045147	-0.062087
Chaotic	-0.541608	0.350698	-0.170916	0.013654	0.520758	0.34357	-0.315534	0.133394	0.129174	0.117242	0.106261	0.041569	0.065091
Family communication	0.838875	0.301596	0.112085	-0.071495	0.000526	0.127654	-0.038857	-0.106885	-0.094922	-0.0018	0.040103	-0.345363	0.168899
Satisfaction with family life	0.80419	0.261631	-0.018801	-0.033777	0.234763	0.240346	0.132123	-0.233008	0.081274	-0.104145	0.060742	-0.014417	-0.278127
Physical neglect	-0.375897	0.223707	0.559016	0.181981	0.477406	-0.426767	-0.033128	-0.188823	0.083893	-0.041552	-0.073592	-0.04534	0.002572
Emotional neglect	-0.652778	-0.090638	0.517239	0.174464	-0.154112	0.165645	-0.21686	0.164837	-0.303621	0.062891	0.020985	-0.126616	-0.172308
Sexual abuse	-0.393273	-0.000844	0.048671	-0.870117	-0.004527	-0.092509	-0.222147	0.001399	0.01582	-0.152601	-0.029709	-0.038939	-0.044682
Physical abuse	-0.425917	0.526823	0.278654	-0.266238	0.102908	0.114135	0.555562	0.155713	-0.157998	0.073137	0.017562	0.057976	0.045028
Emotional abuse	-0.563813	0.175725	0.456449	0.038867	-0.410073	0.280205	-0.032853	-0.326678	0.263058	-0.064584	0.041107	0.077631	0.076288
Increase in crime: against property, Pattern matrix for the principal components analysis. Factor coordinates of variables, based on correlations
Factor	1	2	3	4	5	6	7	8	9	10	11	12	13
Sustainable coherence	0.79065	0.323918	-0.229751	0.060774	-0.024807	0.009359	0.171587	-0.018311	-0.029443	0.022892	0.119202	0.36478	-0.185271
Sustainable flexibility	0.663175	0.516643	-0.221691	0.002037	0.103507	-0.018425	0.186727	0.062161	-0.133455	0.337189	0.007944	-0.249151	-0.026435
Unbound	-0.724284	0.257296	0.347728	0.113995	-0.004686	0.018035	0.068215	0.120585	-0.44308	-0.013421	-0.220963	0.100241	-0.019702
Tangled	-0.357994	0.632649	0.363906	-0.184641	-0.047377	0.106855	-0.249618	-0.450113	-1.1e-05	0.119685	0.098939	0.041874	0.025201
Stiffness	-0.070928	0.810634	0.13272	-0.009512	0.36311	0.210786	0.04271	0.206704	0.210114	-0.222817	-0.057455	-0.043435	-0.017994
Chaotic	-0.495432	0.437493	0.292056	0.084379	-0.49701	-0.349486	0.2203	0.133351	0.154737	-0.021163	0.096204	-0.040129	-0.00011
Family communication	0.803126	0.306784	-0.259016	0.002821	-0.115949	-0.072465	0.080337	-0.10462	-0.057018	-0.115452	-0.117968	0.081354	0.347223
Satisfaction with family life	0.806985	0.178284	-0.117839	0.041172	-0.204565	-0.143464	-0.221923	-0.147322	-0.132061	-0.268959	-0.091651	-0.180183	-0.193343
Physical neglect	-0.461926	0.210385	-0.507629	0.326554	-0.366165	0.402	-0.229001	0.155119	-0.014104	0.035176	0.061148	-0.010078	0.024013
Emotional neglect	-0.684944	-0.068419	-0.293804	0.253463	0.014802	0.131012	0.415491	-0.393636	0.068449	-0.068997	-0.115116	-0.066908	-0.058881
Sexual abuse	-0.396977	0.037743	-0.352368	-0.796895	-0.200163	0.120935	0.118794	0.062465	-0.033403	-0.040384	-0.067039	-0.001186	-0.042812
Physical abuse	-0.617446	0.226253	-0.487104	0.040431	0.139009	-0.37611	-0.243472	-0.000231	0.148591	0.129091	-0.243977	0.093692	-0.039461
Emotional abuse	-0.714106	0.135701	-0.408424	-0.008077	0.258076	-0.228428	-0.004094	-0.013695	-0.21516	-0.150615	0.335666	-0.039787	0.050413
Increase in crime: involving aggression, Pattern matrix for the principal components analysis. Factor coordinates of variables, based on correlations
Factor	1	2	3	4	5	6	7	8	9	10	11	12	13
Sustainable coherence	0.803912	0.082203	-0.455833	-0.058584	-0.134961	-0.130628	-0.0288	0.116114	-0.01617	0.145977	0.195888	0.136638	0.086888
Sustainable flexibility	0.718304	0.17205	-0.484467	0.287443	0.114622	-0.088198	0.08267	0.084069	-0.063488	0.143723	-0.272348	-0.055592	0.018336
Unbound	-0.669193	0.514919	0.091373	-0.297607	-0.074164	-0.055529	0.162305	-0.274963	0.050113	0.264328	-0.049873	0.068615	-0.003623
Tangled	-0.424436	0.726832	-0.169871	0.203934	-0.221938	-0.110219	-0.007515	0.159136	0.356177	-0.082972	-0.007228	-0.012343	-0.019682
Stiffness	-0.023679	0.688999	-0.518055	0.271212	0.174648	0.180441	0.117609	-0.209846	-0.130549	-0.197763	0.069	0.025413	0.017143
Chaotic	-0.352761	0.696282	0.09288	-0.413477	-0.16378	-0.218226	-0.197309	0.117253	-0.271121	-0.066562	-0.0292	-0.066964	0.027597
Family communication	0.853696	-0.021706	-0.331536	-0.228355	-0.10549	-0.18791	0.004918	-0.126823	0.015247	0.004029	0.088128	-0.099469	-0.167971
Satisfaction with family life	0.776617	-0.188894	-0.026424	-0.461541	-0.114368	-0.095569	-0.016374	-0.184249	0.152007	-0.202403	-0.128889	0.031989	0.096584
Physical neglect	-0.489842	-0.306666	-0.433815	-0.373657	-0.364582	0.231419	0.343241	0.15825	-0.065666	-0.048311	-0.039549	0.011366	-0.022897
Emotional neglect	-0.679329	-0.352286	-0.092991	0.07762	0.250322	-0.480196	0.309415	0.005166	-0.015542	-0.071342	0.054636	-0.032021	0.037142
Sexual abuse	-0.423695	-0.385565	-0.165805	0.490176	-0.578484	-0.086762	-0.134156	-0.183848	-0.066547	0.018295	7e-05	-0.05948	0.042272
Physical abuse	-0.614057	-0.18777	-0.563341	-0.302159	0.250909	0.137245	-0.202187	-0.027661	0.116097	0.090979	0.057491	-0.161534	0.066582
Emotional abuse	-0.725507	-0.306503	-0.462703	-0.046609	0.126801	-0.111671	-0.287009	-0.005107	-0.019137	-0.052593	-0.097836	0.18299	-0.079311

## Sheet: Table S3, ADHD correlations
Table S3. ADHD correlations
Severity of ADHD: non-ADHD, correlation matrix
Variable	Sustainable coherence	Sustainable flexibility	Unbound	Tangled	Stiffness	Chaotic	Family communication	Satisfaction with family life	Physical neglect	Emotional neglect	Sexual abuse	Physical abuse	Emotional abuse
Sustainable coherence	N/A	0.634501	-0.557224	-0.19633	0.116794	-0.289606	0.71463	0.609816	-0.127512	-0.445734	-0.246319	-0.200433	-0.342798
Sustainable flexibility	***	N/A	-0.404316	-0.0698299	0.292531	-0.187738	0.6345	0.476952	-0.123907	-0.367576	-0.187877	-0.0576472	-0.229597
Unbound	***	***	N/A	0.418065	0.164829	0.468015	-0.594262	-0.56203	0.235952	0.416289	0.222253	0.283128	0.383538
Tangled	***	N/S	***	N/A	0.419731	0.365265	-0.180852	-0.132532	0.0271579	0.0984739	0.147135	0.136867	0.191221
Stiffness	*	***	**	***	N/A	0.161462	0.074682	0.000764381	0.0228477	-0.0604974	0.0409267	0.148856	0.0411304
Chaotic	***	**	***	***	**	N/A	-0.303777	-0.267042	0.216931	0.245567	0.196036	0.207415	0.256372
Family communication	***	***	***	**	N/S	***	N/A	0.736398	-0.186571	-0.454959	-0.214141	-0.240165	-0.433307
Satisfaction with family life	***	***	***	*	N/S	***	***	N/A	-0.215619	-0.540763	-0.253925	-0.314814	-0.473414
Physical neglect	*	*	***	N/S	N/S	***	**	***	N/A	0.36563	0.078766	0.273881	0.324515
Emotional neglect	***	***	***	N/S	N/S	***	***	***	***	N/A	0.203691	0.282276	0.448862
Sexual abuse	***	**	***	*	N/S	***	***	***	N/S	***	N/A	0.251854	0.278688
Physical abuse	***	N/S	***	*	**	***	***	***	***	***	***	N/A	0.460351
Emotional abuse	***	***	***	***	N/S	***	***	***	***	***	***	***	N/A
*** p<0.001, ** p<0.01, * p<0.05, N/A - not applicable, N/S - not significant
Severity of ADHD: moderate, correlation matrix
Variable	Sustainable coherence	Sustainable flexibility	Unbound	Tangled	Stiffness	Chaotic	Family communication	Satisfaction with family life	Physical neglect	Emotional neglect	Sexual abuse	Physical abuse	Emotional abuse
Sustainable coherence	N/A	0.661536	-0.561436	-0.210152	0.0900093	-0.296786	0.734234	0.633327	-0.186635	-0.441523	-0.239214	-0.213664	-0.353638
Sustainable flexibility	***	N/A	-0.41588	-0.0624752	0.278987	-0.192829	0.657011	0.517068	-0.145881	-0.375801	-0.181368	-0.0854	-0.240508
Unbound	***	***	N/A	0.43374	0.204046	0.507561	-0.599819	-0.558375	0.273413	0.407549	0.158269	0.298835	0.395617
Tangled	***	N/S	***	N/A	0.441254	0.411489	-0.194772	-0.165949	0.100687	0.0999906	0.160138	0.153043	0.197536
Stiffness	N/S	***	***	***	N/A	0.213458	0.0551851	-0.0383107	0.0708699	-0.028711	0.0259579	0.144058	0.0794386
Chaotic	***	***	***	***	***	N/A	-0.320398	-0.278299	0.219306	0.243132	0.187498	0.238871	0.271989
Family communication	***	***	***	***	N/S	***	N/A	0.756387	-0.212043	-0.464652	-0.210892	-0.253659	-0.445137
Satisfaction with family life	***	***	***	**	N/S	***	***	N/A	-0.244978	-0.542012	-0.258484	-0.315001	-0.486606
Physical neglect	***	**	***	N/S	N/S	***	***	***	N/A	0.375994	0.12176	0.294524	0.332515
Emotional neglect	***	***	***	N/S	N/S	***	***	***	***	N/A	0.208903	0.305835	0.466956
Sexual abuse	***	**	**	**	N/S	***	***	***	*	***	N/A	0.260657	0.289938
Physical abuse	***	N/S	***	**	**	***	***	***	***	***	***	N/A	0.514443
Emotional abuse	***	***	***	***	N/S	***	***	***	***	***	***	***	N/A
*** p<0.001, ** p<0.01, * p<0.05, N/A - not applicable, N/S - not significant
Severity of ADHD: severe, correlation matrix
Variable	Sustainable coherence	Sustainable flexibility	Unbound	Tangled	Stiffness	Chaotic	Family communication	Satisfaction with family life	Physical neglect	Emotional neglect	Sexual abuse	Physical abuse	Emotional abuse
Sustainable coherence	N/A	0.721232	-0.21433	0.154097	0.399753	0.152709	0.817509	0.831073	-0.271405	-0.512346	-0.438934	-0.0651615	-0.357825
Sustainable flexibility	**	N/A	-0.0554874	0.412243	0.710593	0.130916	0.728001	0.795078	-0.112877	-0.635863	-0.376787	-0.255612	-0.527362
Unbound	N/S	N/S	N/A	0.176884	0.403585	0.553982	-0.10068	-0.298333	0.0113295	-0.0426716	-0.156111	0.0567957	0.213223
Tangled	N/S	N/S	N/S	N/A	0.517511	0.276659	0.233329	0.029946	0.109348	-0.340431	0.0599627	-0.368596	-0.192696
Stiffness	N/S	**	N/S	*	N/A	0.429452	0.567551	0.481185	0.140187	-0.696727	-0.404069	-0.114755	-0.280833
Chaotic	N/S	N/S	*	N/S	N/S	N/A	0.201971	0.107759	-0.112946	-0.384095	-0.146862	0.210213	0.132388
Family communication	***	**	N/S	N/S	*	N/S	N/A	0.733662	-0.0207323	-0.35	-0.247998	0.109471	-0.149975
Satisfaction with family life	***	***	N/S	N/S	N/S	N/S	**	N/A	-0.106803	-0.533334	-0.478438	0.0456131	-0.31053
Physical neglect	N/S	N/S	N/S	N/S	N/S	N/S	N/S	N/S	N/A	0.118257	0.319809	0.19854	0.188975
Emotional neglect	*	**	N/S	N/S	**	N/S	N/S	*	N/S	N/A	0.340594	0.12135	0.413721
Sexual abuse	N/S	N/S	N/S	N/S	N/S	N/S	N/S	N/S	N/S	N/S	N/A	0.350258	0.427544
Physical abuse	N/S	N/S	N/S	N/S	N/S	N/S	N/S	N/S	N/S	N/S	N/S	N/A	0.843863
Emotional abuse	N/S	*	N/S	N/S	N/S	N/S	N/S	N/S	N/S	N/S	N/S	***	N/A
*** p<0.001, ** p<0.01, * p<0.05, N/A - not applicable, N/S - not significant
Strength	-1	-0.8	-0.6	-0.4	-0.2	0	0.2	0.4	0.6	0.8	1

## Sheet: Table S4, CRIME Correlations
Table S4. CRIME Correlations
Increase in crime: no criminal records, correlation matrix
Variable	Sustainable coherence	Sustainable flexibility	Unbound	Tangled	Stiffness	Chaotic	Family communication	Satisfaction with family life	Physical neglect	Emotional neglect	Sexual abuse	Physical abuse	Emotional abuse
Sustainable coherence	N/A	0.592288	-0.58265	-0.344725	0.0922478	-0.266746	0.679894	0.63241	-0.19681	-0.324167	-0.250414	-0.0867	-0.260453
Sustainable flexibility	***	N/A	-0.506086	-0.100764	0.281238	-0.27141	0.680807	0.542641	-0.174398	-0.373122	-0.135357	-0.041878	-0.202714
Unbound	***	***	N/A	0.435413	0.18044	0.483236	-0.640896	-0.568041	0.214427	0.33112	0.154709	0.250606	0.373132
Tangled	***	N/S	***	N/A	0.362036	0.42446	-0.219848	-0.19164	0.101125	0.0887838	0.111348	0.209207	0.264961
Stiffness	N/S	**	N/S	***	N/A	0.131056	0.0601057	-0.0342875	0.0976736	-0.0699753	-0.0235587	0.205421	0.113157
Chaotic	**	**	***	***	N/S	N/A	-0.347526	-0.211222	0.315032	0.249387	0.210207	0.318232	0.268089
Family communication	***	***	***	*	N/S	***	N/A	0.757314	-0.316293	-0.478594	-0.226435	-0.176348	-0.402608
Satisfaction with family life	***	***	***	*	N/S	*	***	N/A	-0.290682	-0.646967	-0.263432	-0.219979	-0.417406
Physical neglect	*	N/S	*	N/S	N/S	**	**	**	N/A	0.410735	0.102027	0.212648	0.369821
Emotional neglect	***	***	***	N/S	N/S	**	***	***	***	N/A	0.171402	0.204702	0.544906
Sexual abuse	**	N/S	N/S	N/S	N/S	*	*	**	N/S	N/S	N/A	0.345608	0.238492
Physical abuse	N/S	N/S	**	*	*	***	N/S	*	*	*	***	N/A	0.357821
Emotional abuse	**	*	***	**	N/S	**	***	***	***	***	***	***	N/A
*** p<0.001, ** p<0.01, * p<0.05, N/A - not applicable, N/S - not significant
Increase in crime: against property, correlation matrix
Variable	Sustainable coherence	Sustainable flexibility	Unbound	Tangled	Stiffness	Chaotic	Family communication	Satisfaction with family life	Physical neglect	Emotional neglect	Sexual abuse	Physical abuse	Emotional abuse
Sustainable coherence	N/A	0.661536	-0.561436	-0.210152	0.0900093	-0.296786	0.734234	0.633327	-0.186635	-0.441523	-0.239214	-0.213664	-0.353638
Sustainable flexibility	***	N/A	-0.41588	-0.0624752	0.278987	-0.192829	0.657011	0.517068	-0.145881	-0.375801	-0.181368	-0.0854	-0.240508
Unbound	***	***	N/A	0.43374	0.204046	0.507561	-0.599819	-0.558375	0.273413	0.407549	0.158269	0.298835	0.395617
Tangled	***	N/S	***	N/A	0.441254	0.411489	-0.194772	-0.165949	0.100687	0.0999906	0.160138	0.153043	0.197536
Stiffness	N/S	***	***	***	N/A	0.213458	0.0551851	-0.0383107	0.0708699	-0.028711	0.0259579	0.144058	0.0794386
Chaotic	***	***	***	***	***	N/A	-0.320398	-0.278299	0.219306	0.243132	0.187498	0.238871	0.271989
Family communication	***	***	***	***	N/S	***	N/A	0.756387	-0.212043	-0.464652	-0.210892	-0.253659	-0.445137
Satisfaction with family life	***	***	***	**	N/S	***	***	N/A	-0.244978	-0.542012	-0.258484	-0.315001	-0.486606
Physical neglect	***	**	***	N/S	N/S	***	***	***	N/A	0.375994	0.12176	0.294524	0.332515
Emotional neglect	***	***	***	N/S	N/S	***	***	***	***	N/A	0.208903	0.305835	0.466956
Sexual abuse	***	**	**	**	N/S	***	***	***	*	***	N/A	0.260657	0.289938
Physical abuse	***	N/S	***	**	**	***	***	***	***	***	***	N/A	0.514443
Emotional abuse	***	***	***	***	N/S	***	***	***	***	***	***	***	N/A
*** p<0.001, ** p<0.01, * p<0.05, N/A - not applicable, N/S - not significant
Increase in crime: involving aggression, correlation matrix
Variable	Sustainable coherence	Sustainable flexibility	Unbound	Tangled	Stiffness	Chaotic	Family communication	Satisfaction with family life	Physical neglect	Emotional neglect	Sexual abuse	Physical abuse	Emotional abuse
Sustainable coherence	N/A	0.748718	-0.570024	-0.202599	0.16236	-0.275427	0.834305	0.572312	-0.200494	-0.473553	-0.184451	-0.177465	-0.327782
Sustainable flexibility	***	N/A	-0.536074	-0.0173231	0.384872	-0.302927	0.63751	0.357908	-0.299189	-0.360174	-0.146251	-0.0252412	-0.202513
Unbound	***	***	N/A	0.51465	0.168825	0.627507	-0.561588	-0.462379	0.206155	0.320267	-0.0433072	0.288775	0.175683
Tangled	N/S	N/S	**	N/A	0.567597	0.505266	-0.405289	-0.496783	0.0271526	0.0606684	0.139507	0.320825	0.205801
Stiffness	N/S	*	N/S	***	N/A	0.222636	-0.0178337	-0.261588	-0.120271	-0.113442	-0.104847	0.290204	0.0551323
Chaotic	N/S	N/S	***	**	N/S	N/A	-0.304451	-0.229053	0.0997611	-0.00335251	-0.192508	0.0956466	0.0984664
Family communication	***	***	***	N/S	N/S	N/S	N/A	0.802781	-0.175425	-0.475902	-0.22282	-0.214089	-0.444994
Satisfaction with family life	***	*	**	N/S	N/S	N/S	***	N/A	-0.109049	-0.412957	-0.292686	-0.328785	-0.416404
Physical neglect	N/S	N/S	N/S	N/S	N/S	N/S	N/S	N/S	N/A	0.334402	0.324749	0.333789	0.318682
Emotional neglect	**	*	*	N/S	N/S	N/S	**	**	*	N/A	0.201005	0.29804	0.478387
Sexual abuse	N/S	N/S	N/S	N/S	N/S	N/S	N/S	N/S	*	N/S	N/A	0.162328	0.284424
Physical abuse	N/S	N/S	N/S	N/S	N/S	N/S	N/S	*	*	N/S	N/S	N/A	0.520134
Emotional abuse	*	N/S	N/S	N/S	N/S	N/S	**	**	*	**	N/S	***	N/A
*** p<0.001, ** p<0.01, * p<0.05, N/A - not applicable, N/S - not significant
	-1	-0.8	-0.6	-0.4	-0.2	0	0.2	0.4	0.6	0.8	1

## Sheet: Table S5, ADHD eigenvectors A
Table S5. ADHD eigenvectors A
Severity of ADHD: ADHD negative, Pattern matrix for the principal components analysis Factor coordinates of variables, based on correlations
Factor	1	2	3	4	5	6	7	8
Disconnection and rejection	0.906422	-0.158632	0.0273747	0.0581806	0.159747	-0.128912	-0.0841208	-0.316048
Weakened autonomy and lack of achievement	0.861359	-0.0863937	0.130731	-0.123027	0.360174	-0.193659	-0.054156	0.219566
Defective borders	0.771553	-0.204079	-0.168948	-0.50493	-0.280821	0.0259556	0.00214034	-0.0045802
Targeting others	0.844043	-0.159395	-0.183409	0.328223	-0.198764	0.161713	-0.209922	0.105306
Excessive vigilance and inhibition	0.896882	-0.185703	-0.0789117	0.190562	0.00690938	0.0980215	0.329484	0.018971
Anxiety and depression	0.521031	0.548452	0.610347	-0.0322408	-0.115427	0.201619	-0.00772268	-0.0114395
Disturbed interpersonal relationships	0.179699	0.829671	-0.359716	-0.100907	0.24876	0.277404	-0.0167712	-0.0256978
Impairment of general functioning	0.291793	0.82901	-0.119457	0.102124	-0.210291	-0.39642	0.0341244	0.0190614
Severity of ADHD: moderate, Pattern matrix for the principal components analysis Factor coordinates of variables, based on correlations
Factor	1	2	3	4	5	6	7	8
Disconnection and rejection	-0.905062	0.0805134	0.144956	0.122184	-0.0447513	0.0154743	0.289498	0.228883
Weakened autonomy and lack of achievement	-0.684381	-0.308222	0.478667	0.287811	-0.259553	-0.176122	-0.14454	-0.0733873
Defective borders	-0.653531	-0.309751	-0.364393	-0.472974	-0.325446	-0.116839	0.022508	-0.0198094
Targeting others	-0.75798	-0.439443	-0.266129	0.118446	0.171931	0.172392	-0.259324	0.144826
Excessive vigilance and inhibition	-0.843172	-0.117254	-0.206251	0.118898	0.364972	-0.192528	0.12257	-0.182595
Anxiety and depression	-0.726633	0.147235	0.438055	-0.40071	0.124958	0.268073	-0.0156112	-0.100725
Disturbed interpersonal relationships	-0.383284	0.844012	0.0174477	-0.154982	0.0915776	-0.252969	-0.183293	0.102161
Impairment of general functioning	-0.542753	0.630074	-0.313236	0.298638	-0.245283	0.215053	-0.00551229	-0.121169
Severity of ADHD: ADHD sevre, Pattern matrix for the principal components analysis. Factor coordinates of variables, based on correlations
Factor	1	2	3	4	5	6	7	8
Disconnection and rejection	-0.784801	-0.0940302	0.444062	0.231095	0.241149	-0.240706	0.00335416	-0.0924445
Weakened autonomy and lack of achievement	-0.729455	-0.422368	0.472509	0.0245025	0.0364287	0.199738	0.0871393	0.129691
Defective borders	-0.675421	0.385652	-0.346695	-0.425227	0.253236	0.0930848	0.126797	-0.072055
Targeting others	-0.850061	0.402013	-0.0337211	-0.245605	0.0158918	-0.00718603	-0.219263	0.0770888
Excessive vigilance and inhibition	-0.668884	0.511833	0.112459	0.060982	-0.516049	-0.0215717	0.0712853	-0.0490102
Anxiety and depression	-0.489469	-0.642653	-0.51645	-0.0773818	-0.103192	-0.227398	0.0584278	0.0945338
Disturbed interpersonal relationships	0.128776	-0.698863	0.301152	-0.608069	-0.154222	-0.00423182	-0.0443135	-0.0938111
Impairment of general functioning	-0.587554	-0.575461	-0.364219	0.366826	-0.0417851	0.189994	-0.080737	-0.109753

## Sheet: Table S6, CRIME eigenvectors A
Table S6. CRIME eigenvectors A
Increase in crime: no criminal records, Pattern matrix for the principal components analysis. Factor coordinates of variables, based on correlations
Factor	1	2	3	4	5	6	7	8
Disconnection and rejection	-0.893699	-0.215419	-0.090051	0.007441	0.166177	0.042802	-0.259048	-0.22401
Weakened autonomy and lack of achievement	-0.822335	-0.222743	-0.219231	0.185179	0.369343	0.045023	0.211104	0.093763
Defective borders	-0.716328	-0.075937	0.525285	-0.431592	0.118161	-0.025314	0.030043	0.058364
Targeting others	-0.858421	-0.201639	-0.105335	-0.0985	-0.351736	0.058337	0.233043	-0.142222
Excessive vigilance and inhibition	-0.881601	-0.208084	-0.183565	-0.001547	-0.226956	-0.009531	-0.189616	0.241303
Anxiety and depression	-0.649943	0.398115	0.355907	0.494175	-0.079298	-0.203944	0.005507	-0.016978
Disturbed interpersonal relationships	-0.324496	0.790288	-0.305753	-0.26615	0.054227	-0.319991	0.015749	-0.015633
Impairment of general functioning	-0.32153	0.844171	0.014407	0.004135	-0.002838	0.427857	-0.016116	0.020978
Increase in crime: against property, Pattern matrix for the principal components analysis. Factor coordinates of variables, based on correlations
Factor	1	2	3	4	5	6	7	8
Disconnection and rejection	-0.899622	-0.164413	0.041672	0.043545	0.199085	0.105293	-0.138727	0.300081
Weakened autonomy and lack of achievement	-0.850216	-0.105744	0.182313	-0.115462	0.331915	0.232071	0.177266	-0.154704
Defective borders	-0.773462	-0.221248	-0.133416	-0.36822	-0.408233	0.180503	-0.01307	-0.003837
Targeting others	-0.832932	-0.238447	-0.214777	0.238761	-0.107052	-0.256362	0.255813	0.06008
Excessive vigilance and inhibition	-0.875253	-0.243574	-0.122566	0.134834	0.051039	-0.174549	-0.253457	-0.209973
Anxiety and depression	-0.603048	0.494201	0.56266	-0.026159	-0.172606	-0.211927	-0.00739	0.008187
Disturbed interpersonal relationships	-0.282853	0.802807	-0.319149	-0.312658	0.192236	-0.19607	0.005397	0.021365
Impairment of general functioning	-0.380901	0.776152	-0.136967	0.344246	-0.134782	0.309584	-0.010788	-0.033353
Increase in crime: involving aggression, Pattern matrix for the principal components analysis. Factor coordinates of variables, based on correlations
Factor	1	2	3	4	5	6	7	8
Disconnection and rejection	0.908939	-0.119082	0.077738	-0.041938	-0.062554	0.309064	-0.215515	0.077248
Weakened autonomy and lack of achievement	0.792289	0.029234	0.394962	-0.376335	-0.209757	0.031697	0.168689	-0.018485
Defective borders	0.848545	-0.326232	-0.146447	-0.050779	-0.011642	-0.339385	-0.026665	0.183004
Targeting others	0.797397	-0.291412	-0.2858	0.348204	0.03317	0.190883	0.196257	0.016006
Excessive vigilance and inhibition	0.921414	-0.200255	-0.13083	0.009404	-0.006668	-0.142716	-0.083505	-0.257496
Anxiety and depression	0.585425	0.471716	0.487701	0.358011	0.246163	-0.089417	-0.006607	0.010144
Disturbed interpersonal relationships	0.468281	0.670795	-0.320929	-0.331447	0.338138	0.051812	0.027663	0.01034
Impairment of general functioning	0.22327	0.844326	-0.206471	0.173215	-0.402362	-0.047815	-0.016895	0.012814

## Sheet: Table S7, ADHD correlations A
Table S7. ADHD correlations A
Severity of ADHD: ADHD negative, correlation matrix
Variable	Disconnection and rejection	Weakened autonomy and lack of achievement	Defective borders	Targeting others	Excessive vigilance and inhibition	Anxiety and depression	Disturbed interpersonal relationships	Impairment of general functioning
Disconnection and rejection	N/A	0.801815	0.660723	0.734484	0.810057	0.351406	0.00662889	0.101936
Weakened autonomy and lack of achievement	***	N/A	0.625602	0.657375	0.737021	0.429838	0.0623777	0.130003
Defective borders	***	***	N/A	0.625625	0.64861	0.264577	0.0281775	0.0443494
Targeting others	***	***	***	N/A	0.807619	0.298093	0.036762	0.144616
Excessive vigilance and inhibition	***	***	***	***	N/A	0.332222	0.0428436	0.097245
Anxiety and depression	***	***	***	***	***	N/A	0.320284	0.381437
Disturbed interpersonal relationships	N/S	N/S	N/S	N/S	N/S	***	N/A	0.488013
Impairment of general functioning	N/S	*	N/S	*	N/S	***	***	N/A
*** p<0.001, ** p<0.01, * p<0.05, N/A - not applicable, N/S - not significant
Severity of ADHD: moderate, correlation matrix
Variable	Disconnection and rejection	Weakened autonomy and lack of achievement	Defective borders	Targeting others	Excessive vigilance and inhibition	Anxiety and depression	Disturbed interpersonal relationships	Impairment of general functioning
Disconnection and rejection	N/A	0.81168	0.661325	0.728049	0.799352	0.417356	0.0950572	0.177122
Weakened autonomy and lack of achievement	***	N/A	0.630949	0.649154	0.721887	0.476638	0.128986	0.177148
Defective borders	***	***	N/A	0.649263	0.64798	0.328294	0.0708301	0.08603
Targeting others	***	***	***	N/A	0.800254	0.345751	0.068454	0.170503
Excessive vigilance and inhibition	***	***	***	***	N/A	0.379097	0.0950252	0.145668
Anxiety and depression	***	***	***	***	***	N/A	0.369764	0.407469
Disturbed interpersonal relationships	N/S	*	N/S	N/S	N/S	***	N/A	0.505574
Impairment of general functioning	**	**	N/S	**	**	***	***	N/A
*** p<0.001, ** p<0.01, * p<0.05, N/A - not applicable, N/S - not significant
Severity of ADHD: severe, correlation matrix
Variable	Disconnection and rejection	Weakened autonomy and lack of achievement	Defective borders	Targeting others	Excessive vigilance and inhibition	Anxiety and depression	Disturbed interpersonal relationships	Impairment of general functioning
Disconnection and rejection	N/A	0.6367	0.183221	0.45449	0.391144	0.165638	-0.0950107	0.51657
Weakened autonomy and lack of achievement	**	N/A	0.12153	0.400984	0.285363	0.475281	0.266905	0.439403
Defective borders	N/S	N/S	N/A	0.663589	0.340729	0.286688	-0.261137	0.2134
Targeting others	N/S	N/S	**	N/A	0.648649	0.13457	-0.319643	0.254783
Excessive vigilance and inhibition	N/S	N/S	N/S	**	N/A	-0.0123458	-0.39331	0.19045
Anxiety and depression	N/S	N/S	N/S	N/S	N/S	N/A	0.392748	0.684918
Disturbed interpersonal relationships	N/S	N/S	N/S	N/S	N/S	N/S	N/A	-0.0776855
Impairment of general functioning	*	N/S	N/S	N/S	N/S	**	N/S	N/A
*** p<0.001, ** p<0.01, * p<0.05, N/A - not applicable, N/S - not significant
	-1	-0.8	-0.6	-0.4	-0.2	0	0.2	0.4	0.6	0.8	1

## Sheet: Table S8, CRIME Correlations A
Table S8. CRIME Correlations A
Increase in crime: no criminal records, correlation matrix
Variable	Disconnection and rejection	Weakened autonomy and lack of achievement	Defective borders	Targeting others	Excessive vigilance and inhibition	Anxiety and depression	Disturbed interpersonal relationships	Impairment of general functioning
Disconnection and rejection	1	0.809225	0.662803	0.72375	0.834617	0.455471	0.138647	0.0970456
Weakened autonomy and lack of achievement	***	1	0.533365	0.662187	0.745253	0.469041	0.144282	0.108014
Defective borders	***	***	1	0.583408	0.553934	0.3484	0.0790067	0.0538438
Targeting others	***	***	***	1	0.810311	0.389463	0.144099	0.120777
Excessive vigilance and inhibition	***	***	***	***	1	0.437321	0.163372	0.0951621
Anxiety and depression	***	***	***	***	***	1	0.333644	0.361686
Disturbed interpersonal relationships	N/S	N/S	N/S	N/S	N/S	***	1	0.507947
Impairment of general functioning	N/S	N/S	N/S	N/S	N/S	***	***	1
*** p<0.001, ** p<0.01, * p<0.05, N/A - not applicable, N/S - not significant
Increase in crime: against property, correlation matrix
Variable	Disconnection and rejection	Weakened autonomy and lack of achievement	Defective borders	Targeting others	Excessive vigilance and inhibition	Anxiety and depression	Disturbed interpersonal relationships	Impairment of general functioning
Disconnection and rejection	1	0.81168	0.661325	0.728049	0.799352	0.417356	0.0950572	0.177122
Weakened autonomy and lack of achievement	***	1	0.630949	0.649154	0.721887	0.476638	0.128986	0.177148
Defective borders	***	***	1	0.649263	0.64798	0.328294	0.0708301	0.08603
Targeting others	***	***	***	1	0.800254	0.345751	0.068454	0.170503
Excessive vigilance and inhibition	***	***	***	***	1	0.379097	0.0950252	0.145668
Anxiety and depression	***	***	***	***	***	1	0.369764	0.407469
Disturbed interpersonal relationships	N/S	*	N/S	N/S	N/S	***	1	0.505574
Impairment of general functioning	**	**	N/S	**	**	***	***	1
*** p<0.001, ** p<0.01, * p<0.05, N/A - not applicable, N/S - not significant
Increase in crime: involving aggression, correlation matrix
Variable	Disconnection and rejection	Weakened autonomy and lack of achievement	Defective borders	Targeting others	Excessive vigilance and inhibition	Anxiety and depression	Disturbed interpersonal relationships	Impairment of general functioning
Disconnection and rejection	1	0.7831	0.729972	0.708917	0.784671	0.48718	0.280743	0.072935
Weakened autonomy and lack of achievement	***	1	0.613785	0.479934	0.657071	0.583574	0.429223	0.169335
Defective borders	***	***	1	0.799922	0.834033	0.344539	0.229644	0.0478883
Targeting others	***	**	***	1	0.782849	0.332665	0.16309	0.0595831
Excessive vigilance and inhibition	***	***	***	***	1	0.445979	0.303652	0.151199
Anxiety and depression	**	***	*	*	**	1	0.362559	0.406027
Disturbed interpersonal relationships	N/S	**	N/S	N/S	N/S	*	1	0.407398
Impairment of general functioning	N/S	N/S	N/S	N/S	N/S	**	**	1
*** p<0.001, ** p<0.01, * p<0.05, N/A - not applicable, N/S - not significant
	-1	-0.8	-0.6	-0.4	-0.2	0	0.2	0.4	0.6	0.8	1
